# Supplementary material for: Glycemic fluctuations, fatigue, and sleep disturbances in type 2 diabetes during ramadan fasting: A cross-sectional study
Source: PLoS One. 2025 Mar 5;20(3):e0312356. doi: 10.1371/journal.pone.0312356 (PMC11882071; doi:10.1371/journal.pone.0312356)
Supplement: S1 Data — (CSV) [file pone.0312356.s005.csv]

ID	Age	Gender	Diabetes duration	Education	Marital status	Comorbidity	Medication	Duration of fasting	HbA1c	Fatigue	Meal timing and frequency	Dietary pattern	Hypoglycemia	Hyperglycemia	MFI1	MFI2	MFI3	MFI4	MFI5	MFI6	MFI7	MFI8	MFI9	MFI10	MFI11	MFI12	MFI13	MFI14	MFI15	MFI16	MFI17	MFI18	MFI19	MFI20	Total PSQI
1	57	2	3	5	3	1	1	1	6,4	0	3		0	0	3	3	3	1	3	2	2	3	1	3	2	3	2	3	1	3	2	2	4	3	0
2	57	2	2	3	2	1	1	3	7	0	3		0	1	2	2	3	2	2	3	2	3	2	3	2	2	2	2	2	4	2	2	2	3	1
3	50	1	5	2	2	1	2	1	6,2	1	1		1	0	1	2	3	2	2	3	2	3	2	3	5	2	2	3	2	4	2	4	2	3	0
4	51	1	10	1	2	0	1	2	7,4	0	2		0	1	3	3	3	1	3	3	3	3	1	3	2	3	2	3	1	3	2	2	1	3	1
5	56	2	6	4	2	0	1	2	8	1	2		0	1	5	4	3	5	5	4	3	5	3	3	2	5	3	5	4	5	1	5	2	4	1
6	52	2	9	2	2	0	1	1	6	0	1		0	0	1	2	3	2	2	3	2	3	2	3	5	2	2	3	1	4	1	2	2	3	0
7	55	2	6	3	2	0	1	3	6,4	0	1		0	0	2	1	1	2	4	1	3	3	2	1	3	2	3	2	1	2	1	1	2	2	0
8	54	1	5	3	3	0	1	1	6,6	0	1		0	0	1	2	3	2	2	3	2	3	2	3	5	2	2	3	1	4	1	2	2	3	0
9	40	2	7	1	2	1	1	3	7,2	1	3		0	1	3	3	3	1	3	2	2	3	1	3	2	3	2	3	3	3	2	2	4	3	1
10	51	2	12	2	3	1	1	3	6,5	0	3		0	0	2	3	2	3	2	3	2	5	1	3	2	2	3	1	1	2	1	2	2	1	0
11	51	1	9	5	2	1	1	3	8	1	2		0	1	5	5	3	5	5	3	3	5	3	3	2	5	3	5	4	5	1	5	2	4	1
12	46	2	10	2	1	0	1	1	6,7	0	2		0	0	5	3	1	2	4	1	2	3	2	1	2	1	2	1	2	1	1	3	4	3	1
13	56	2	11	4	2	0	1	2	7	0	3		0	0	3	3	3	1	3	2	2	3	1	3	2	3	2	3	1	3	1	3	4	3	0
14	61	1	9	2	3	1	1	2	6,5	0	2		0	0	5	3	1	3	4	1	2	2	2	1	2	1	2	1	3	1	1	3	2	2	0
15	58	2	3	3	2	1	2	2	6,3	1	1		1	0	1	2	3	2	2	3	2	3	2	3	5	2	2	3	1	4	3	4	2	3	1
16	42	2	5	2	3	1	1	3	7,5	0	2		0	1	5	5	3	5	5	3	2	5	4	3	2	5	3	5	4	5	1	5	2	4	1
17	54	2	3	3	3	1	1	3	6,6	0	2		0	0	3	3	3	4	3	4	3	3	1	3	2	3	3	3	5	3	4	2	2	2	0
18	55	1	4	2	2	0	2	1	7,6	0	2		0	1	4	5	3	5	5	3	2	5	3	3	2	5	3	5	4	5	1	5	2	4	1
19	59	2	2	5	2	0	1	3	6,4	1	1		1	0	5	2	3	1	2	3	5	2	2	3	4	3	3	3	2	4	3	2	5	3	1
20	60	2	8	2	2	1	1	3	6,4	1	1		1	0	1	2	3	2	2	3	2	3	2	3	5	2	2	3	1	4	1	2	3	3	0
21	52	2	2	5	2	1	1	3	6,7	0	2		0	0	4	4	1	4	4	3	3	4	4	3	4	4	2	4	3	4	3	2	2	5	1
22	65	2	7	2	3	1	1	3	7,6	0	3		0	1	2	3	3	1	3	1	3	3	1	2	5	3	2	3	1	3	2	1	2	3	1
23	43	2	6	3	2	0	1	3	6,4	0	3		0	0	4	5	3	5	5	3	2	5	3	3	2	5	3	5	4	5	1	5	2	4	0
24	62	1	5	4	2	0	1	1	6,6	0	2		0	0	2	2	1	1	2	3	1	3	1	3	5	2	3	2	2	2	1	3	3	2	0
25	53	1	2	3	3	1	1	2	6,4	0	2		0	0	2	3	3	2	2	2	1	3	3	2	5	2	3	3	2	2	2	2	2	3	0
26	59	2	10	2	2	1	1	3	6,3	1	1		1	0	5	2	3	1	2	1	1	3	1	1	1	2	3	2	2	3	2	3	3	3	0
27	64	2	4	3	2	1	1	3	6,9	0	3		0	0	4	5	3	5	5	3	2	5	3	3	2	5	3	5	4	5	1	5	2	4	1
28	45	1	8	4	3	1	1	3	6,4	0	3		0	0	2	1	1	2	4	1	3	3	2	1	3	2	3	2	2	3	2	2	2	2	0
29	51	2	4	5	3	1	1	3	7,1	0	2		0	1	2	1	1	2	4	1	3	3	2	1	3	2	3	2	1	2	1	1	2	2	1
30	54	2	2	3	2	0	1	1	6,2	1	1		1	0	1	2	3	2	2	3	2	3	2	3	5	2	2	3	1	4	1	2	2	3	0
31	57	1	4	2	2	0	1	2	7	1	2		0	1	3	3	3	1	3	2	2	3	1	3	2	3	2	3	3	3	2	2	4	3	0
32	46	1	9	1	2	1	1	2	6,5	0	2		0	0	2	3	2	3	2	3	2	5	1	3	2	2	3	1	1	2	1	2	2	1	0
33	50	2	7	4	2	1	1	3	6,8	0	3		0	0	5	5	3	5	5	3	3	5	3	3	2	5	3	5	4	5	1	5	2	4	0
34	51	2	9	2	2	1	1	3	7,4	0	2		0	1	5	3	1	2	4	1	2	3	2	1	2	1	2	1	2	1	1	3	4	3	1
35	55	2	6	3	2	1	1	1	6	1	1		1	0	3	3	3	1	3	2	2	3	1	3	2	3	2	3	1	3	1	3	4	3	0
36	52	1	4	3	3	0	1	3	6,3	0	2		0	0	5	3	1	3	4	1	2	2	2	1	2	1	2	1	3	1	1	3	2	2	0
37	55	2	7	1	2	0	1	3	5,9	1	1		1	0	2	3	3	1	3	1	3	3	1	2	5	3	2	3	1	3	2	1	2	3	0
38	54	2	11	2	3	0	2	2	7,5	0	2		0	1	4	5	3	5	5	3	2	5	3	3	2	5	3	5	4	5	1	5	2	4	1
39	44	1	9	5	2	1	1	1	5,7	0	1		1	0	2	2	1	1	2	3	1	3	1	3	5	2	3	2	2	2	1	3	3	2	0
40	51	2	8	2	1	1	1	3	6,3	0	2		0	0	2	3	3	2	2	2	1	3	3	2	5	2	3	3	2	2	2	2	2	3	0
41	53	2	10	4	2	1	1	2	6,9	0	2		0	0	5	2	3	1	2	1	1	3	1	1	1	2	3	2	2	3	2	3	3	3	1
42	46	1	5	2	3	1	1	3	6,2	0	2		0	0	4	5	3	5	5	3	2	5	3	3	2	5	3	5	4	5	1	5	2	4	0
43	52	2	3	3	2	1	1	3	7,5	0	2		0	1	2	1	1	2	4	1	3	3	2	1	3	2	3	2	2	3	2	2	2	2	1
44	60	2	4	2	3	1	1	1	7,2	0	2		0	1	3	3	3	1	3	2	2	3	1	3	2	3	2	3	1	3	2	2	4	3	0
45	58	2	3	3	3	1	1	3	6	1	1		1	0	3	3	3	1	3	2	2	3	1	3	2	3	2	3	1	3	2	2	4	3	0
46	45	1	4	2	2	1	1	3	6,3	1	1		1	0	2	2	3	2	2	3	2	3	2	3	2	2	2	2	2	4	2	2	2	3	1
47	57	2	5	5	2	0	2	3	6,5	0	2		0	0	1	2	3	2	2	3	2	3	2	3	5	2	2	3	2	4	2	4	2	3	0
48	57	2	8	2	2	0	1	1	7,1	1	3		0	1	3	3	3	1	3	3	3	3	1	3	2	3	2	3	1	3	2	2	1	3	0
49	51	2	2	5	2	0	1	1	6,3	0	2		0	0	5	4	3	5	5	4	3	5	3	3	2	5	3	5	4	5	1	5	2	4	1
50	51	2	6	2	3	1	1	3	7,8	1	2		0	1	1	2	3	2	2	3	2	3	2	3	5	2	2	3	1	4	1	2	2	3	1
51	53	2	6	3	2	1	1	3	6,7	0	3		0	0	2	1	1	2	4	1	3	3	2	1	3	2	3	2	1	2	1	1	2	2	1
52	52	1	5	4	2	1	1	3	7	0	2		0	0	1	2	3	2	2	3	2	3	2	3	5	2	2	3	1	4	1	2	2	3	1
53	54	1	2	3	3	1	1	1	6,5	0	2		0	0	3	3	3	1	3	2	2	3	1	3	2	3	2	3	3	3	2	2	4	3	0
54	54	2	8	2	2	0	1	3	6,3	0	3		0	0	2	3	2	3	2	3	2	5	1	3	2	2	3	1	1	2	1	2	2	1	0
55	42	2	4	3	2	0	1	2	7,1	1	2		0	1	5	5	3	5	5	3	3	5	3	3	2	5	3	5	4	5	1	5	2	4	0
56	51	1	7	4	3	0	1	2	6,4	0	2		0	0	5	3	1	2	4	1	2	3	2	1	2	1	2	1	2	1	1	3	4	3	1
57	53	2	5	3	3	1	1	3	7,5	0	2		0	1	3	3	3	1	3	2	2	3	1	3	2	3	2	3	1	3	1	3	4	3	0
58	47	1	3	1	2	1	1	3	6,4	0	2		0	0	5	3	1	3	4	1	2	2	2	1	2	1	2	1	3	1	1	3	2	2	1
59	56	2	6	2	2	1	1	3	6,2	1	1		1	0	1	2	3	2	2	3	2	3	2	3	5	2	2	3	1	4	3	4	2	3	0
60	59	2	3	5	2	0	1	3	6,4	0	2		0	0	5	5	3	5	5	3	2	5	4	3	2	5	3	5	4	5	1	5	2	4	0
61	56	2	4	2	2	0	1	1	6,7	0	2		0	0	3	3	3	4	3	4	3	3	1	3	2	3	3	3	5	3	4	2	2	2	1
62	42	2	5	4	2	1	1	2	6,2	1	3		1	0	4	5	3	5	5	3	2	5	3	3	2	5	3	5	4	5	1	5	2	4	0
63	54	2	8	2	2	0	1	3	7	0	2		0	0	5	2	3	1	2	3	5	2	2	3	4	3	3	3	2	4	3	2	5	3	0
64	55	1	4	3	3	0	1	2	8	1	2		0	1	1	2	3	2	2	3	2	3	2	3	5	2	2	3	1	4	1	2	3	3	0
65	59	1	6	2	2	0	1	1	6	0	1		1	0	4	4	1	4	4	3	3	4	4	3	4	4	2	4	3	4	3	2	2	5	1
66	58	2	6	3	3	1	2	3	6,4	0	2		0	0	2	3	3	1	3	1	3	3	1	2	5	3	2	3	1	3	2	1	2	3	0
67	52	2	4	2	2	0	1	3	6,2	0	3		1	0	4	5	3	5	5	3	2	5	3	3	2	5	3	5	4	5	1	5	2	4	1
68	62	1	3	5	1	0	1	2	7,2	1	2		0	1	2	2	1	1	2	3	1	3	1	3	5	2	3	2	2	2	1	3	3	2	0
69	43	2	8	2	2	1	1	1	6,5	0	2		0	0	2	3	3	2	2	2	1	3	3	2	5	2	3	3	2	2	2	2	2	3	0
70	62	2	4	5	3	1	1	3	8,1	1	2		0	1	3	3	3	4	3	4	3	3	1	3	2	3	3	3	5	3	4	2	2	2	1
71	54	2	6	2	2	1	1	3	6,5	0	2		0	0	4	5	3	5	5	3	2	5	3	3	2	5	3	5	4	5	1	5	2	4	0
72	51	2	7	3	3	0	1	3	7	0	2		0	1	5	2	3	1	2	3	5	2	2	3	4	3	3	3	2	4	3	2	5	3	1
73	50	1	2	4	3	0	2	3	6,4	0	2		0	0	1	2	3	2	2	3	2	3	2	3	5	2	2	3	1	4	1	2	3	3	0
74	52	1	6	3	2	1	1	3	6,3	0	3		1	0	4	4	1	4	4	3	3	4	4	3	4	4	2	4	3	4	3	2	2	5	1
75	49	2	8	2	2	1	1	3	7,1	1	2		0	1	2	3	3	1	3	1	3	3	1	2	5	3	2	3	1	3	2	1	2	3	0
76	54	2	5	3	2	1	1	2	6,6	0	2		0	0	4	5	3	5	5	3	2	5	3	3	2	5	3	5	4	5	1	5	2	4	0
77	43	1	4	4	2	0	1	3	7,5	0	2		0	1	2	2	1	1	2	3	1	3	1	3	5	2	3	2	2	2	1	3	3	2	1
78	51	2	8	2	3	0	1	3	6,4	1	3		1	0	2	3	3	2	2	2	1	3	3	2	5	2	3	3	2	2	2	2	2	3	0
79	50	2	4	3	2	0	1	3	6,3	0	3		1	0	5	2	3	1	2	1	1	3	1	1	1	2	3	2	2	3	2	3	3	3	0
80	45	2	9	4	2	1	1	3	6,4	0	2		0	0	4	5	3	5	5	3	2	5	3	3	2	5	3	5	4	5	1	5	2	4	1
81	55	2	5	3	3	1	1	2	6,3	0	2		0	0	5	5	3	5	5	3	2	5	4	3	2	5	3	5	4	5	1	5	2	4	0
82	60	1	3	2	2	1	1	3	7	1	2		0	1	3	3	3	4	3	4	3	3	1	3	2	3	3	3	5	3	4	2	2	2	1
83	58	1	5	3	2	0	1	3	6,5	0	2		0	0	4	5	3	5	5	3	2	5	3	3	2	5	3	5	4	5	1	5	2	4	0
84	42	2	6	4	3	0	1	3	7,5	1	2		0	1	5	2	3	1	2	3	5	2	2	3	4	3	3	3	2	4	3	2	5	3	1
85	51	2	5	3	3	1	2	2	6,4	0	2		0	0	0	2	3	3	1	3	1	3	3	1	2	5	3	2	3	1	3	2	1	2	0
86	52	1	4	2	2	1	1	2	6,3	1	3		1	0	0	4	5	3	5	5	3	2	5	3	3	2	5	3	5	4	5	1	5	2	0
87	50	2	8	3	2	1	1	2	7,5	0	2		0	1	1	2	2	1	1	2	3	1	3	1	3	5	2	3	2	2	2	1	3	3	1
88	49	2	3	4	3	0	2	3	6,4	0	2		0	0	0	2	3	3	1	3	1	3	3	1	2	5	3	2	3	1	3	2	1	2	0
